# Supplementary material for: A homogeneous bioluminescent immunoassay to probe cellular signaling pathway regulation
Source: Commun Biol. 2020 Jan 3;3:8. doi: 10.1038/s42003-019-0723-9 (PMC6941952; doi:10.1038/s42003-019-0723-9)
Supplement: Supplementary file 3 — Supplementary data 1 [file 42003_2019_723_MOESM3_ESM.xlsx]

## Sheet: fig7c
	Figure 7c
		Raw data	Fulvestrant (nM)	100	50	25	12.5	6.25	3.125	1.5625	0.78125	0.390625	0.195312	0.0976562	0
			No 1ry Ab	215400	219600	221500	223100	222500	223800	226200	223600	225200	226000	227000	227900
			ER	453900	476500	499600	517400	573300	677900	890700	1111000	1290000	1431000	1438000	1368000
				451400	482700	500900	519700	576800	688400	898000	1154000	1346000	1445000	1444000	1350000
				438800	473700	484100	507400	566100	691000	891300	1176000	1340000	1414000	1315000	1322000
			IkB	2146000	2302000	2399000	2440000	2499000	2556000	2596000	2550000	2479000	2388000	2388000	2330000
				2219000	2278000	2343000	2450000	2485000	2547000	2525000	2458000	2412000	2330000	2321000	2315000
				2084000	2216000	2228000	2301000	2316000	2392000	2305000	2309000	2337000	2292000	2320000	2195000
			No 1ry Ab	224100	226500	227300	229300	228300	227900	228400	229100	227700	227800	227600	226500
		Subtract reagent background	Fulvestrant (nM)	100	50	25	12.5	6.25	3.125	1.5625	0.78125	0.390625	0.195312	0.0976562	0
			No 1ry Ab average	219750	223050	224400	226200	225400	225850	227300	226350	226450	226900	227300	227200
			ER	234150	253450	275200	291200	347900	452050	663400	884650	1063550	1204100	1210700	1140800
				231650	259650	276500	293500	351400	462550	670700	927650	1119550	1218100	1216700	1122800
				219050	250650	259700	281200	340700	465150	664000	949650	1113550	1187100	1087700	1094800
			IkB	1926250	2078950	2174600	2213800	2273600	2330150	2368700	2323650	2252550	2161100	2160700	2102800
				1999250	2054950	2118600	2223800	2259600	2321150	2297700	2231650	2185550	2103100	2093700	2087800
				1864250	1992950	2003600	2074800	2090600	2166150	2077700	2082650	2110550	2065100	2092700	1967800
			Fulvestrant (nM)	100	50	25	12.5	6.25	3.125	1.5625	0.78125	0.390625	0.195312	0.0976562	0
		protein (%)	ER	20.5251	22.2169	24.1234	25.5259	30.4961	39.6257	58.1522	77.5465	93.2284	105.549	106.127	100
				20.6315	23.1252	24.6259	26.14	31.2968	41.1961	59.7346	82.6193	99.7105	108.488	108.363	100
				20.0082	22.8946	23.7212	25.6851	31.1198	42.4872	60.6503	86.7419	101.713	108.431	99.3515	100
			IkB	91.6041	98.8658	103.414	105.279	108.123	110.812	112.645	110.503	107.121	102.772	102.753	100
				95.7587	98.4266	101.475	106.514	108.229	111.177	110.054	106.89	104.682	100.733	100.283	100
				94.7378	101.278	101.819	105.438	106.24	110.08	105.585	105.836	107.254	104.945	106.347	100
			Fulvestrant (nM)	100	50	25	12.5	6.25	3.125	1.5625	0.78125	0.390625	0.195312	0.0976562	0
		Average	ER	20.3882	22.7456	24.1569	25.7837	30.9709	41.103	59.5124	82.3026	98.2172	107.489	104.614	100
		SEM		0.19248	0.272602	0.261701	0.183994	0.242817	0.827358	0.72967	2.65921	2.56047	0.970306	2.70922	0
		Average	IkB	94.0335	99.5235	102.236	105.743	107.531	110.689	109.428	107.743	106.353	102.817	103.128	100
		SEM		1.24997	0.886412	0.597391	0.388028	0.645782	0.322542	2.06196	1.41293	0.836184	1.21604	1.76067	0

## Sheet: fig 7b 
Figure 7b
	Raw data	Fulvestrant (nM)	100	50	25	12.5	6.25	3.125	1.5625	0.78125	0.390625	0.195312	0.0976562	0		Raw data	Tamoxifen (nM)	100	50	25	12.5	6.25	3.125	1.5625	0.78125	0.390625	0.195312	0.0976562	0
		ER	455900	467500	474000	495400	540300	629500	787000	1017000	1176000	1310000	1398000	1375000			ER	1205000	1259000	1176000	1242000	1284000	1264000	1294000	1293000	1255000	1316000	1305000	1253000
			441400	453000	455500	475600	521900	594200	772400	962500	1121000	1183000	1203000	1245000				1259000	1291000	1306000	1358000	1405000	1479000	1433000	1388000	1330000	1340000	1321000	1310000
			453000	467700	481300	496200	542800	628300	799700	1057000	1241000	1306000	1328000	1306000				1189000	1203000	1285000	1349000	1450000	1533000	1493000	1464000	1354000	1343000	1316000	1283000
		No 1ry Ab	224000	223500	225500	226700	226400	224300	222600	229000	230500	233400	230300	231800			No 1ry Ab	220400	222900	222300	225100	223600	220800	219300	223600	227500	228500	228700	232500
			221100	225900	226000	227200	227400	223900	224100	228800	229300	227700	228900	230700				221700	226000	226500	226700	227200	225800	226000	228400	228700	228600	229400	231700
			225400	227100	226200	227800	229600	229200	228300	228300	232300	228600	231400	231000				224500	224600	223400	226000	227200	227100	230600	229800	228600	226700	229100	227900
	Subtract reagent background	Fulvestrant (nM)	100	50	25	12.5	6.25	3.125	1.5625	0.78125	0.390625	0.195312	0.0976562	0		Subtract reagent background	Tamoxifen (nM)	100	50	25	12.5	6.25	3.125	1.5625	0.78125	0.390625	0.195312	0.0976562	0
		ER	231900	244000	248500	268700	313900	405200	564400	788000	945500	1076600	1167700	1143200			ER	984600	1036100	953700	1016900	1060400	1043200	1074700	1069400	1027500	1087500	1076300	1020500
			220300	227100	229500	248400	294500	370300	548300	733700	891700	955300	974100	1014300				1037300	1065000	1079500	1131300	1177800	1253200	1207000	1159600	1101300	1111400	1091600	1078300
			227600	240600	255100	268400	313200	399100	571400	828700	1008700	1077400	1096600	1075000				964500	978400	1061600	1123000	1222800	1305900	1262400	1234200	1125400	1116300	1086900	1055100
	Total ER protein (%)	Fulvestrant (nM)	100	50	25	12.5	6.25	3.125	1.5625	0.78125	0.390625	0.195312	0.0976562	0		Total ER protein (%)	Tamoxifen (nM)	100	50	25	12.5	6.25	3.125	1.5625	0.78125	0.390625	0.195312	0.0976562	0
		ER	20.2852	21.3436	21.7372	23.5042	27.458	35.4444	49.3702	68.9293	82.7064	94.1742	102.143	100			ER	96.4821	101.529	93.4542	99.6472	103.91	102.224	105.311	104.792	100.686	106.565	105.468	100
			21.7194	22.3898	22.6264	24.4898	29.0348	36.5079	54.057	72.3356	87.9128	94.1832	96.0367	100				96.1977	98.7666	100.111	104.915	109.227	116.22	111.935	107.54	102.133	103.07	101.233	100
			21.1721	22.3814	23.7302	24.9674	29.1349	37.1256	53.1535	77.0884	93.8326	100.223	102.009	100				91.4131	92.7305	100.616	106.435	115.894	123.77	119.647	116.975	106.663	105.8	103.014	100
		Fulvestrant (nM)	100	50	25	12.5	6.25	3.125	1.5625	0.78125	0.390625	0.195312	0.0976562	0			Tamoxifen (nM)	100	50	25	12.5	6.25	3.125	1.5625	0.78125	0.390625	0.195312	0.0976562	0
	Average	ER	21.0589	22.0383	22.698	24.3205	28.5426	36.3593	52.1936	72.7844	88.1506	96.1936	100.063	100		Average	ER	94.6977	97.6753	98.0605	103.666	109.677	114.072	112.298	109.769	103.161	105.145	103.238	100
	SEM		0.417883	0.347346	0.576441	0.430802	0.543046	0.490983	1.43557	2.36598	3.21403	2.01485	2.01355	0		SEM		1.64431	2.59775	2.30777	2.05672	3.46689	6.31184	4.1425	3.68928	1.80027	1.06099	1.22753	0

## Sheet: fig7a
	Figure 7a
		Raw data	TNF (ng/ml)	100	25	6.25	1.5625	0.390625	0.0976562	0.0244141	0.00610352	0.00152588	0.00038147	0	No 1ry Ab	No 1ry Ab average
			IKB	19860	20190	23480	30440	46770	65850	73310	76470	78690	80810	82340	10530	10670
				20090	20330	22250	30700	47240	63760	70780	76630	78640	81860	82230	10510
				20820	22050	24730	35030	50060	60100	65820	70460	72520	75990	73160	10970
		Subtract reagent background	TNF (ng/ml)	100	25	6.25	1.5625	0.390625	0.0976562	0.0244141	0.00610352	0.00152588	0.00038147	0
			IKB	9190	9520	12810	19770	36100	55180	62640	65800	68020	70140	71670
				9420	9660	11580	20030	36570	53090	60110	65960	67970	71190	71560
				10150	11380	14060	24360	39390	49430	55150	59790	61850	65320	62490
			TNF (ng/ml)	100	25	6.25	1.5625	0.390625	0.0976562	0.0244141	0.00610352	0.00152588	0.00038147	0
		Average	IKB	9586.67	10186.7	12816.7	21386.7	37353.3	52566.7	59300	63850	65946.7	68883.3	68573.3
		SEM		289.386	598.034	715.922	1488.56	1027.33	1680.38	2199.78	2030.53	2048.38	1807.27	3041.83

## Sheet: fig6e
	Figure 6e
		Raw data	Actemra (ug/ml)	20	5	1.25	0.3125	0.078125	0.0195312	0.00488281	0.0012207	0.000305176	7.62939e-05	0	0
			IL-6(ng/ml)	10	10	10	10	10	10	10	10	10	10	10	0
			No Primary Ab	94470	93600	93130	98770	99390	92160	98090	99720	99590	97720	101600	99980
			P-STAT3	106200	107600	106500	110300	129600	159800	216200	250300	251000	271600	246500	116500
				97590	97720	103500	113700	119000	165700	217700	276700	260600	267300	279400	115300
				106200	110700	111600	116800	138700	170000	245000	299200	341900	317500	303600	118300
			No Primary Ab	85580	89670	93980	95290	90650	91530	91940	92900	91120	99130	96930	97140
		Subtract reagent background	Actemra (ug/ml)	20	5	1.25	0.3125	0.078125	0.0195312	0.00488281	0.0012207	0.000305176	7.62939e-05	0	0
			IL-6(ng/ml)	10	10	10	10	10	10	10	10	10	10	10	0
			No 1ry Ab average	90025	91635	93555	97030	95020	91845	95015	96310	95355	98425	99265	98560
			P-STAT3	16175	15965	12945	13270	34580	67955	121185	153990	155645	173175	147235	17940
				7565	6085	9945	16670	23980	73855	122685	180390	165245	168875	180135	16740
				16175	19065	18045	19770	43680	78155	149985	202890	246545	219075	204335	19740
		P-STAT3 (% compared to no inhibitor)	Actemra (ug/ml)	20	5	1.25	0.3125	0.078125	0.0195312	0.00488281	0.0012207	0.000305176	7.62939e-05	0
			IL-6(ng/ml)	10	10	10	10	10	10	10	10	10	10	10
			P-STAT3	10.9858	10.8432	8.79207	9.0128	23.4863	46.1541	82.3072	104.588	105.712	117.618	100
				4.19963	3.37802	5.52086	9.25417	13.3122	40.9998	68.1073	100.142	91.734	93.7491	100
				7.91592	9.33027	8.83109	9.67529	21.3767	38.2485	73.4015	99.2928	120.657	107.214	100
			Actemra (ug/ml)	20	5	1.25	0.3125	0.078125	0.0195312	0.00488281	0.0012207	0.000305176	7.62939e-05
			IL-6(ng/ml)	10	10	10	10	10	10	10	10	10	10
		Average	P-STAT3	7.70046	7.8505	7.71467	9.31409	19.3917	41.8008	74.6053	101.341	106.034	106.194
		SEM		1.96197	2.27849	1.09696	0.193575	3.10014	2.31704	4.14312	1.64195	8.35099	6.90922

## Sheet: fig6d
	Figure 6d
		Raw data	anti-IL6 pAb (ug/ml)	20	5	1.25	0.3125	0.078125	0.0195312	0.00488281	0.0012207	0.000305176	7.62939e-05	0	0
			IL-6(ng/ml)	10	10	10	10	10	10	10	10	10	10	10	0
			No Primary Ab	79480	80060	77330	83900	80870	79670	84600	83260	88330	89480	86570	90440
			P-STAT3	91100	89430	99700	114900	162300	178100	205700	174800	195100	181000	185500	99270
				95430	98240	114800	149200	218900	241800	258500	242800	247000	246400	234300	102100
				102000	99820	112800	158500	195200	216900	224700	232500	225300	218800	213000	111400
			No Primary Ab	70380	76280	82420	79960	77640	74590	76690	75910	79040	81520	77910	84390
		Subtract reagent background	anti-IL6 pAb (ug/ml)	20	5	1.25	0.3125	0.078125	0.0195312	0.00488281	0.0012207	0.000305176	7.62939e-05	0	0
			IL-6(ng/ml)	10	10	10	10	10	10	10	10	10	10	10	0
			No 1ry Ab average	74930	78170	79875	81930	79255	77130	80645	79585	83685	85500	82240	87415
			P-STAT3	16170	11260	19825	32970	83045	100970	125055	95215	111415	95500	103260	11855
				20500	20070	34925	67270	139645	164670	177855	163215	163315	160900	152060	14685
				27070	21650	32925	76570	115945	139770	144055	152915	141615	133300	130760	23985
		P-STAT3 (% compared to no inhibitor)	anti-IL6 pAb (ug/ml)	20	5	1.25	0.3125	0.078125	0.0195312	0.00488281	0.0012207	0.000305176	7.62939e-05	0
			IL-6(ng/ml)	10	10	10	10	10	10	10	10	10	10	10
			P-STAT3	15.6595	10.9045	19.1991	31.9291	80.4232	97.7823	121.107	92.209	107.898	92.485	100
				13.4815	13.1987	22.9679	44.2391	91.8355	108.293	116.964	107.336	107.402	105.813	100
				20.702	16.5571	25.1797	58.5577	88.6701	106.89	110.167	116.943	108.301	101.942	100
			anti-IL6 pAb (ug/ml)	20	5	1.25	0.3125	0.078125	0.0195312	0.00488281	0.0012207	0.000305176	7.62939e-05
			IL-6(ng/ml)	10	10	10	10	10	10	10	10	10	10
		Average	P-STAT3	16.6144	13.5534	22.4489	44.9086	86.9762	104.322	116.079	105.496	107.867	100.08
		SEM		2.13837	1.64136	1.74585	7.69429	3.40155	3.29474	3.18875	7.19919	0.260197	3.95866

## Sheet: fig6c
	Figure 6c
		Raw data	Ruxolitinib (nM)	10000	5000	2500	1250	625	312.5	156.25	78.125	39.0625	19.5312	0	0		Raw data	FM-381 (nM)	10000	5000	2500	1250	625	312.5	156.25	78.125	39.0625	19.5312	0	0
				9.76562	4.88281	2.44141	1.2207	0.610352	0.305176	0.152588	0.0762939	0.038147	0.0190735	0	0				9.76562	4.88281	2.44141	1.2207	0.610352	0.305176	0.152588	0.0762939	0.038147	0.0190735	0	0
			IL-6(ng/ml)	10	10	10	10	10	10	10	10	10	10	10	0			IL-6(ng/ml)	10	10	10	10	10	10	10	10	10	10	10	0
			No Primary Ab	88250	89110	93580	98310	93980	96510	99070	98280	101800	101400	101000	92100			No Primary Ab	57150	65920	76340	88500	94660	97490	98900	99090	101400	100900	99260	94270
			Ruxolitinib (10uM-19.53nM)	101900	115000	116400	117000	128400	124300	147700	161700	193900	240800	256400	122600			FM-381 (10uM-19.53nM)	77950	93870	120100	148400	224200	212500	253000	264900	255500	273700	281700	129000
				106300	120000	117400	120800	120800	126400	136900	163400	207600	217900	249500	129700				84360	101000	128000	175300	189200	227000	244000	243600	266500	297400	270700	128300
				118200	120000	121900	123200	122000	125700	139600	161700	195600	227500	270300	130300				88520	109100	133500	173700	199400	243200	250600	255500	275400	269300	271600	133600
			Ruxolitinib (9.77nM-0.019nM)	177600	225900	266600	257700	244000	258100	255700	255500	256100	257300	262700	123500			FM-381 (9.77nM-0.019nM)	219800	243400	238200	278300	253900	244400	261700	272300	270700	278100	301400	132000
				230100	226900	245900	257900	241000	254400	280000	250300	261500	246500	250500	130400				245100	259600	252900	261300	276500	266100	262700	259800	268700	296300	262300	135300
				210700	235900	218600	230400	250600	250000	255200	235000	231400	233700	244100	127700				214000	241900	237300	251600	252400	264700	269600	258800	257500	285800	273300	132700
			No Primary Ab	96280	99260	99910	101400	100800	101100	101700	100900	101100	101200	100100	100800			No Primary Ab	82950	95220	98390	99830	101000	99430	99880	100500	102300	100800	100900	92640
		Subtract reagent background	Ruxolitinib (nM)	10000	5000	2500	1250	625	312.5	156.25	78.125	39.0625	19.5312	0	0		Subtract reagent background	FM-381 (nM)	10000	5000	2500	1250	625	312.5	156.25	78.125	39.0625	19.5312	0	0
				9.76562	4.88281	2.44141	1.2207	0.610352	0.305176	0.152588	0.0762939	0.038147	0.0190735	0	0				9.76562	4.88281	2.44141	1.2207	0.610352	0.305176	0.152588	0.0762939	0.038147	0.0190735	0	0
			IL-6(ng/ml)	10	10	10	10	10	10	10	10	10	10	10	0			IL-6(ng/ml)	10	10	10	10	10	10	10	10	10	10	10	0
			Ruxolitinib (10uM-19.53nM)	9635	20815	19655	17145	31010	25495	47315	62110	92450	139500	155850	26150			FM-381 (10uM-19.53nM)	7900	13300	32735	54235	126370	114040	153610	165105	153650	172850	181620	35545
				14035	25815	20655	20945	23410	27595	36515	63810	106150	116600	148950	33250				14310	20430	40635	81135	91370	128540	144610	143805	164650	196550	170620	34845
				25935	25815	25155	23345	24610	26895	39215	62110	94150	126200	169750	33850				18470	28530	46135	79535	101570	144740	151210	155705	173550	168450	171520	40145
			Ruxolitinib (9.77nM-0.019nM)	85335	131715	169855	157845	146610	159295	155315	155910	154650	156000	162150	27050			FM-381 (9.77nM-0.019nM)	149750	162830	150835	184135	156070	145940	162310	172505	168850	177250	201320	38545
				137835	132715	149155	158045	143610	155595	179615	150710	160050	145200	149950	33950				175050	179030	165535	167135	178670	167640	163310	160005	166850	195450	162220	41845
				118435	141715	121855	130545	153210	151195	154815	135410	129950	132400	143550	31250				143950	161330	149935	157435	154570	166240	170210	159005	155650	184950	173220	39245
			No Primary Ab Average	92265	94185	96745	99855	97390	98805	100385	99590	101450	101300	100550	96450			No Primary Ab	70050	80570	87365	94165	97830	98460	99390	99795	101850	100850	100080	93455
		P-STAT3 (% compared to no inhibitor)	Ruxolitinib (nM)	10000	5000	2500	1250	625	312.5	156.25	78.125	39.0625	19.5312	0	0		P-STAT3 (% compared to no inhibitor)	FM-381 (nM)	10000	5000	2500	1250	625	312.5	156.25	78.125	39.0625	19.5312	0	0
				9.76562	4.88281	2.44141	1.2207	0.610352	0.305176	0.152588	0.0762939	0.038147	0.0190735	0	0				9.76562	4.88281	2.44141	1.2207	0.610352	0.305176	0.152588	0.0762939	0.038147	0.0190735	0	0
			IL-6(ng/ml)	10	10	10	10	10	10	10	10	10	10	10	0			IL-6(ng/ml)	10	10	10	10	10	10	10	10	10	10	10	0
			Ruxolitinib (10uM-19.53nM)	6.18223	13.3558	12.6115	11.001	19.8973	16.3587	30.3593	39.8524	59.3199	89.5091	100				FM-381 (10uM-19.53nM)	4.34974	7.32298	18.0239	29.8618	69.5793	62.7904	84.5777	90.9068	84.5997	95.1712	100
				9.42263	17.3313	13.8671	14.0618	15.7167	18.5264	24.5149	42.8399	71.2655	78.2813	100					8.38706	11.974	23.8161	47.553	53.5518	75.337	84.7556	84.2838	96.501	115.198	100
				15.2784	15.2077	14.8189	13.7526	14.4978	15.8439	23.1016	36.5891	55.4639	74.3446	100					10.7684	16.6336	26.8977	46.3707	59.2176	84.3867	88.1588	90.7795	101.184	98.2101	100
			Ruxolitinib (9.77nM-0.019nM)	52.6272	81.2303	104.752	97.3451	90.4163	98.2393	95.7848	96.1517	95.3747	96.2072	100				FM-381 (9.77nM-0.019nM)	74.3841	80.8812	74.923	91.4638	77.5233	72.4916	80.6229	85.687	83.8714	88.0439	100
				91.9206	88.5062	99.4698	105.398	95.7719	103.765	119.783	100.507	106.736	96.8323	100					107.909	110.362	102.044	103.03	110.141	103.341	100.672	98.6346	102.854	120.485	100
				82.5044	98.7217	84.8868	90.9404	106.729	105.326	107.847	94.3295	90.5259	92.2327	100					83.1024	93.1359	86.5576	90.8873	89.2333	95.9704	98.2623	91.7937	89.8568	106.772	100
			Ruxolitinib (nM)	10000	5000	2500	1250	625	312.5	156.25	78.125	39.0625	19.5312					FM-381 (nM)	10000	5000	2500	1250	625	312.5	156.25	78.125	39.0625	19.5312
				9.76562	4.88281	2.44141	1.2207	0.610352	0.305176	0.152588	0.0762939	0.038147	0.0190735						9.76562	4.88281	2.44141	1.2207	0.610352	0.305176	0.152588	0.0762939	0.038147	0.0190735
			IL-6(ng/ml)	10	10	10	10	10	10	10	10	10	10					IL-6(ng/ml)	10	10	10	10	10	10	10	10	10	10
		Average	Ruxolitinib (10uM-19.53nM)	10.2944	15.2983	13.7658	12.9384	16.7039	16.9096	25.992	39.7605	62.0164	80.7117				Average	FM-381 (10uM-19.53nM)	7.83507	11.9769	22.9126	41.2618	60.7829	74.1714	85.8307	88.6567	94.0947	102.86
		SEM		2.66176	1.14853	0.63922	0.972839	1.63501	0.821902	2.22147	1.80503	4.75662	4.54315				SEM		1.87336	2.68775	2.60119	5.71023	4.6925	6.26147	1.16519	2.18677	4.9362	6.23101
		Average	Ruxolitinib (9.77nM-0.019nM)	75.6841	89.4861	96.3695	97.8947	97.6392	102.443	107.805	96.996	97.5454	95.0907				Average	FM-381 (9.77nM-0.019nM)	88.4652	94.7932	87.8414	95.127	92.2991	90.601	93.1857	92.0384	92.1941	105.1
		SEM		11.8446	5.07303	5.94036	4.18271	4.80084	2.14971	6.9278	1.83253	4.80354	1.44037				SEM		10.0424	8.55076	7.85529	3.95492	9.53973	9.30138	6.31981	3.73965	5.60306	9.40203

## Sheet: fig6b
	Figure 6b
		Raw data	LY294002 (uM)	500	125	31.25	7.8125	1.95312	0.488281	0.12207	0.0305176	0.00762939	0.00190735	0	0
			Insulin (uM)	1	1	1	1	1	1	1	1	1	1	1	0
			No 1ry Ab	121500	143200	149000	151200	150500	153700	154300	152600	155600	156000	156000	156200
			P-AKT	165600	191900	442300	1612000	2409000	2661000	2614000	2668000	2707000	2655000	2659000	265100
				161400	192200	448200	1617000	2425000	2582000	2578000	2645000	2673000	2614000	2679000	264800
				166500	196300	439900	1581000	2390000	2521000	2577000	2646000	2632000	2596000	2659000	264500
			No 1ry Ab	132500	151300	159200	161200	160200	161100	160700	159900	160800	162400	161400	164200
		Subtract reagent background	LY294002 (uM)	500	125	31.25	7.8125	1.95312	0.488281	0.12207	0.0305176	0.00762939	0.00190735	0	0
			Insulin (uM)	1	1	1	1	1	1	1	1	1	1	1	0
			No 1ry Ab average	127000	147250	154100	156200	155350	157400	157500	156250	158200	159200	158700	160200
			P-AKT	38600	44650	288200	1455800	2253650	2503600	2456500	2511750	2548800	2495800	2500300	104900
				34400	44950	294100	1460800	2269650	2424600	2420500	2488750	2514800	2454800	2520300	104600
				39500	49050	285800	1424800	2234650	2363600	2419500	2489750	2473800	2436800	2500300	104300
		P-AKT (% compared to no LY294002)	LY294002 (uM)	500	125	31.25	7.8125	1.95312	0.488281	0.12207	0.0305176	0.00762939	0.00190735	0
			Insulin (uM)	1	1	1	1	1	1	1	1	1	1	1
			P-AKT	1.54381	1.78579	11.5266	58.225	90.1352	100.132	98.2482	100.458	101.94	99.82	100
				1.36492	1.78352	11.6692	57.9614	90.0548	96.2028	96.0402	98.7482	99.7818	97.4011	100
				1.57981	1.96176	11.4306	56.9852	89.3753	94.5327	96.7684	99.5781	98.9401	97.4603	100
			LY294002 (uM)	500	125	31.25	7.8125	1.95312	0.488281	0.12207	0.0305176	0.00762939	0.00190735	0
			Insulin (uM)	1	1	1	1	1	1	1	1	1	1	1
		Average	P-AKT	1.49618	1.84369	11.5422	57.7238	89.8551	96.9558	97.0189	99.5947	100.221	98.2271	100
		SEM		0.0664494	0.0590412	0.0693201	0.377101	0.241019	1.65966	0.649603	0.493641	0.893282	0.796623	0

## Sheet: fig6a 
	Figure 6a
														No 1ry Ab
	MCF-7 cells	Raw data	IKK16(uM)	12.5	3.125	0.78125	0.195312	0.0488281	0.012207	0.00305176	0.000762939	0	0	0
				TNF									No TNF		No 1ry Ab average
			MCF-7	50480	41710	24530	22360	22100	22090	21900	22100	22260	64730	8069	8169
				53570	40950	24280	21850	20630	22230	22440	21310	21460	69570	8201
				55590	41840	23680	21560	20940	21540	21970	21710	21340	69980	8159
				53350	41140	23580	20850	20980	21680	21670	21820	20850	67750	8247
		Subtract reagent background	IKK16(uM)	12.5	3.125	0.78125	0.195312	0.0488281	0.012207	0.00305176	0.000762939	0	0	0
				TNF									No TNF
			MCF-7	42311	33541	16361	14191	13931	13921	13731	13931	14091	56561
				45401	32781	16111	13681	12461	14061	14271	13141	13291	61401
				47421	33671	15511	13391	12771	13371	13801	13541	13171	61811
				45181	32971	15411	12681	12811	13511	13501	13651	12681	59581
		Non-Treated/Treated	IKK16(uM)	12.5	3.125	0.78125	0.195312	0.0488281	0.012207	0.00305176	0.000762939	0
				TNF
			MCF-7	1.33679	1.68632	3.45706	3.9857	4.06008	4.063	4.11922	4.06008	4.01398
				1.35242	1.87307	3.81112	4.48805	4.92745	4.36676	4.3025	4.67248	4.61974
				1.30345	1.83573	3.98498	4.61586	4.83995	4.62277	4.47873	4.56473	4.69296
				1.31872	1.80707	3.86613	4.69845	4.65077	4.40981	4.41308	4.36459	4.69845
		IkB degradation (% compared to no IKK16)	IKK16(uM)	12.5	3.125	0.78125	0.195312	0.0488281	0.012207	0.00305176	0.000762939	0
				TNF
			MCF-7	33.3034	42.0113	86.1255	99.2953	101.149	101.221	102.622	101.149	100
				29.2747	40.5448	82.4964	97.1493	106.661	94.5239	93.1329	101.141	100
				27.7746	39.1167	84.9139	98.3571	103.132	98.5042	95.4351	97.2676	100
				28.0671	38.4611	82.2854	100	98.9852	93.8569	93.9264	92.8943	100
			IKK16(uM)	12.5	3.125	0.78125	0.195312	0.0488281	0.012207	0.00305176	0.000762939	0
				TNF
		Average	MCF-7	29.605	40.0335	83.9553	98.7004	102.482	97.0265	96.2791	98.113	100
		SEM		1.27484	0.789831	0.937455	0.616885	1.63019	1.73419	2.16749	1.96502	0
														No 1ry Ab
	Breast tumor cells	Raw data	IKK16(uM)	12.5	3.125	0.78125	0.195312	0.0488281	0.012207	0.00305176	0.000762939	0	0	0
				TNF									No TNF		No 1ry Ab average
			Breast tumor cells	19650	15900	11970	10770	10740	10590	10670	10940	10490	24250	5353	5447
				21340	15820	11240	10700	10940	10830	11000	10560	10790	26210	5223
				21010	15980	11070	11310	10280	11270	10460	10750	10570	26010	5765
		Subtract reagent background	IKK16(uM)	12.5	3.125	0.78125	0.195312	0.0488281	0.012207	0.00305176	0.000762939	0	0	0
				TNF									No TNF
			Breast tumor cells	14203	10453	6523	5323	5293	5143	5223	5493	5043	18803
				15893	10373	5793	5253	5493	5383	5553	5113	5343	20763
				15563	10533	5623	5863	4833	5823	5013	5303	5123	20563
		Non-Treated/Treated	IKK16(uM)	12.5	3.125	0.78125	0.195312	0.0488281	0.012207	0.00305176	0.000762939	0
				TNF
			Breast tumor cells	1.32388	1.79881	2.88257	3.53241	3.55243	3.65604	3.60004	3.42308	3.72853
				1.30642	2.00164	3.58415	3.9526	3.7799	3.85714	3.73906	4.06083	3.88602
				1.32127	1.95225	3.65694	3.50725	4.25471	3.53134	4.10193	3.87762	4.01386
		IkB degradation (% compared to no IKK16)	IKK16(uM)	12.5	3.125	0.78125	0.195312	0.0488281	0.012207	0.00305176	0.000762939	0
				TNF
			Breast tumor cells	35.5066	48.2445	77.3111	94.7398	95.2768	98.0556	96.5537	91.8078	100
				33.6186	51.5087	92.232	101.713	97.2693	99.2569	96.2183	104.498	100
				32.9178	48.6376	91.1079	87.3785	106	87.9787	102.194	96.6057	100
			IKK16(uM)	12.5	3.125	0.78125	0.195312	0.0488281	0.012207	0.00305176	0.000762939	0
				TNF
		Average	Breast tumor cells	34.0143	49.4636	86.8837	94.6105	99.5155	95.0971	98.3221	97.6373	100
		SEM		0.773065	1.02883	4.79729	4.13861	3.29309	3.57604	1.93852	3.69959	0

## Sheet: fig5c and 5f
	Figure 5c and 5f
					Non-treated	Ruxolitinib	IL-6	IL-6 +Ruxolitinib	No 1ry Ab
			Raw data	P-STAT3	122400	114100	458600	116100	101400
					120100	114700	528900	116600	102300
					119300	108400	577100	113500	100500
				Total Stat3	1768000	1867000	1448000	1958000	104100
					1656000	1717000	1361000	1788000	104900
					1316000	1364000	1090000	1435000	102900
			Subtract reagent background		Non-treated	Ruxolitinib	IL-6	IL-6 +Ruxolitinib	No 1ry Ab Average
				P-STAT3	19716.7	11416.7	355917	13416.7	102683
					17416.7	12016.7	426217	13916.7
					16616.7	5716.67	474417	10816.7
				Total Stat3	1.66532e+06	1.76432e+06	1.34532e+06	1.85532e+06
					1.55332e+06	1.61432e+06	1.25832e+06	1.68532e+06
					1.21332e+06	1.26132e+06	987317	1.33232e+06
					Non-treated	Ruxolitinib	IL-6	IL-6 +Ruxolitinib
			Average	P-STAT3	17916.7	9716.67	418850	12716.7
			SEM		929.157	2007.49	34405.7	960.902
			Average	Total STAT3	1.47732e+06	1546650	1.19698e+06	1.62432e+06
			SEM		135902	149093	107800	154027
			T-test: NT vs. IL-6	0.00031044

## Sheet: fig5b and 5e
	Figure 5b and 5e
					NT	LY	Insulin	Insulin + LY	No 1ry Ab	No 1ry Ab Average
			Raw data	P-AKT	239500	195300	2263000	395900	160300	160125
					246300	205300	2421000	392600	160200
					245200	200700	2357000	382500	161600
					245100	198700	2406000	371800	158400
				Total AKT	269200	267300	278000	280300	156300	159500
					261500	259000	265700	266100	160900
					263000	255700	270200	274200	160400
					256000	242500	257000	258700	160400
			Subtract reagent background		NT	LY	Insulin	Insulin + LY
				P-AKT	79200	35000	2102700	235600
					86100	45100	2260800	232400
					83600	39100	2195400	220900
					86700	40300	2247600	213400
				Total AKT	112900	111000	121700	124000
					100600	98100	104800	105200
					102600	95300	109800	113800
					95600	82100	96600	98300
					NT	LY	Insulin	Insulin + LY
			Average	P-AKT	83900	39875	2201625	225575
			SEM		1704.41	2078.61	35870.5	5141.07
			Average	Total AKT	102925	96625	108225	110325
			SEM		3636.25	5926.97	5251.41	5552.38
			T-test: NT vs. Insulin	1.59765e-09

[truncated: 12 more sheets: fig5a and 5d, fig4e, fig4d, fig4c, Fig4a and 4b , fig3d, fig3c, fig3a and 3b, fig2d, fig2c, fig2b, fig2a]
